# Supplementary material for: Serum miR-373-3p and miR-194-5p Are Associated with Early Tumor Progression during FOLFIRINOX Treatment in Pancreatic Cancer Patients: A Prospective Multicenter Study
Source: Int J Mol Sci. 2021 Oct 9;22(20):10902. doi: 10.3390/ijms222010902 (PMC8535910; doi:10.3390/ijms222010902)
Supplement: Supplementary file 1 [file ijms-22-10902-s001.zip]

Archive with 1 entries (1 files):
- ijms-1395011-supplementary.pdf
